# Supplementary material for: Expanding the geographical distribution of Blastobotrysmalaysiensis (Saccharomycetales) beyond the Asian continent – a cave fungus first reported in the Americas
Source: Biodivers Data J. 2022 Nov 15;10:e80226. doi: 10.3897/BDJ.10.e80226 (PMC9836630; doi:10.3897/BDJ.10.e80226)
Supplement: XML Treatment for Blastobotrys malaysiensis [file BDJ.10.e80226-treatment1.xml]

<!DOCTYPE tp:taxon-treatment
  PUBLIC "-//TaxonX//DTD Taxonomic Treatment Publishing DTD v0 20100105//EN" "tax-treatment-NSO.dtd">
<tp:taxon-treatment xmlns:tp="http://www.plazi.org/taxpub"><tp:treatment-meta><mixed-citation publication-type="journal"><person-group><name><surname>Ferreira de Sá</surname><given-names>Antônio Sérgio</given-names></name><name><surname>Leonardo-Silva</surname><given-names>Lucas</given-names></name><name><surname>Xavier-Santos</surname><given-names>Solange</given-names></name></person-group><article-title>Expanding the geographical distribution of <italic><tp:taxon-name><tp:taxon-name-part taxon-name-part-type="genus" reg="Blastobotrys">Blastobotrys</tp:taxon-name-part><tp:taxon-name-part taxon-name-part-type="species" reg="malaysiensis">malaysiensis</tp:taxon-name-part></tp:taxon-name></italic> (<tp:taxon-name><tp:taxon-name-part taxon-name-part-type="order">Saccharomycetales</tp:taxon-name-part></tp:taxon-name>) beyond the Asian continent – a cave fungus first reported in the Americas</article-title><source>Biodivers Data J</source><day>15</day><month>11</month><year>2022</year><volume>10</volume><pub-id pub-id-type="doi">10.3897/BDJ.10.e80226</pub-id></mixed-citation></tp:treatment-meta><tp:nomenclature><tp:taxon-name>
            <object-id xmlns:xlink="http://www.w3.org/1999/xlink" content-type="arpha" xlink:type="simple">B0E84A0E-5CE8-5458-BDD3-35D52E4D7991</object-id>
            <tp:taxon-name-part taxon-name-part-type="genus">Blastobotrys</tp:taxon-name-part>
            <tp:taxon-name-part taxon-name-part-type="species">malaysiensis</tp:taxon-name-part>
          </tp:taxon-name><tp:taxon-authority>Kurtzman, 2007</tp:taxon-authority></tp:nomenclature><tp:treatment-sec sec-type="materials"><title>Materials</title><list list-type="alpha-lower" list-content="occurrences"><list-item><p><bold>Type status:</bold> <named-content xmlns:xlink="http://www.w3.org/1999/xlink" content-type="dwc:typeStatus" xlink:type="simple">Other material</named-content>. <bold>Occurrence:</bold> occurrenceDetails: <named-content xmlns:xlink="http://www.w3.org/1999/xlink" content-type="dwc:occurrenceDetails" xlink:type="simple">Isolated from cave sediments</named-content>; recordNumber: <named-content xmlns:xlink="http://www.w3.org/1999/xlink" content-type="dwc:recordNumber" xlink:type="simple">URM 8507/SXS 675</named-content>; associatedSequences: <named-content xmlns:xlink="http://www.w3.org/1999/xlink" content-type="dwc:associatedSequences" xlink:type="simple"><ext-link ext-link-type="uri" xlink:href="https://www.ncbi.nlm.nih.gov/nuccore/MZ702867" xlink:type="simple">MZ702867</ext-link></named-content>; occurrenceID: <named-content xmlns:xlink="http://www.w3.org/1999/xlink" content-type="dwc:occurrenceID" xlink:type="simple">0CC4B08A-70E3-5DE6-9209-1F6A530E0BBF</named-content>; <bold>Taxon:</bold> order: <named-content xmlns:xlink="http://www.w3.org/1999/xlink" content-type="dwc:order" xlink:type="simple"><tp:taxon-name><tp:taxon-name-part taxon-name-part-type="order">Saccharomycetales</tp:taxon-name-part></tp:taxon-name></named-content>; scientificNameAuthorship: <named-content xmlns:xlink="http://www.w3.org/1999/xlink" content-type="dwc:scientificNameAuthorship" xlink:type="simple"><tp:taxon-name><tp:taxon-name-part taxon-name-part-type="genus" reg="Blastobotrys">Blastobotrys</tp:taxon-name-part><tp:taxon-name-part taxon-name-part-type="species" reg="malaysiensis">malaysiensis</tp:taxon-name-part></tp:taxon-name> Kurtzman, 2007</named-content>; <bold>Location:</bold> higherGeography: <named-content xmlns:xlink="http://www.w3.org/1999/xlink" content-type="dwc:higherGeography" xlink:type="simple">South America: Brazil: Goiás: Parque Estadual de Terra Ronca</named-content>; continent: <named-content xmlns:xlink="http://www.w3.org/1999/xlink" content-type="dwc:continent" xlink:type="simple">South America</named-content>; country: <named-content xmlns:xlink="http://www.w3.org/1999/xlink" content-type="dwc:country" xlink:type="simple">Brazil</named-content>; countryCode: <named-content xmlns:xlink="http://www.w3.org/1999/xlink" content-type="dwc:countryCode" xlink:type="simple">Brazil/BR</named-content>; stateProvince: <named-content xmlns:xlink="http://www.w3.org/1999/xlink" content-type="dwc:stateProvince" xlink:type="simple">Goiás</named-content>; municipality: <named-content xmlns:xlink="http://www.w3.org/1999/xlink" content-type="dwc:municipality" xlink:type="simple">São Domingos de Goiás</named-content>; locality: <named-content xmlns:xlink="http://www.w3.org/1999/xlink" content-type="dwc:locality" xlink:type="simple">Cave Lapa do Angélica</named-content>; decimalLatitude: <named-content xmlns:xlink="http://www.w3.org/1999/xlink" content-type="dwc:decimalLatitude" xlink:type="simple">-13.5173</named-content>; decimalLongitude: <named-content xmlns:xlink="http://www.w3.org/1999/xlink" content-type="dwc:decimalLongitude" xlink:type="simple">46.388077</named-content>; <bold>Identification:</bold> identifiedBy: <named-content xmlns:xlink="http://www.w3.org/1999/xlink" content-type="dwc:identifiedBy" xlink:type="simple">Sá-Ferreira A.S., Leonardo-Silva, L. Xavier-Santos, S.</named-content></p></list-item></list></tp:treatment-sec><tp:treatment-sec sec-type="Description"><title>Description</title><p>At five days of growth at 25, 28 and 30℃, in PDA medium, the colony showed opaque white colouration, with a mycelial fringe and lobed margin; when growing in MEA, at 27ºC, yellowish colony, with cottony aerial mycelium in the centre and dense and opaque margin was observed. In both media, growth of septate hyphae and pseudohyphae was noted. In MEA medium, in samples from the margin of the colony, abundant spherical cells (2.74 - ˗4.50 µm) with multilateral budding were observed (Fig. <xref ref-type="fig" rid="F7637925">3</xref>A˗ B); blastoconidia were also observed, formed from small pedicels (Fig. <xref ref-type="fig" rid="F7637925">3</xref>C˗ D). In our cultures, ascospore production was not observed. At 37ºC, this strain showed good growth on MEA and Mycosel agar, with a yellowish-white colony of dense aspect after seven days more abundant yeast cells were observed, with few pseudohyphae and setae. At 40ºC, in the same culture media, after 10 days of incubation, the colony grew less than 0.5 cm beyond the inoculum, presenting a yellowish color, with a wrinkled aspect.</p><sec sec-type="Habitat and distribution"><title>Habitat and distribution</title><p>Isolated from cave sediments environments. The current knowledge about its distribution reveals that the species is restricted to tropical environments, with only two records: Malaysia (<xref ref-type="bibr" rid="B7637611">Kurtzman 2007</xref>) and Brazil (this study).</p></sec><sec sec-type="Note"><title>Note</title><p><italic><tp:taxon-name><tp:taxon-name-part taxon-name-part-type="genus" reg="Blastobotrys">B.</tp:taxon-name-part><tp:taxon-name-part taxon-name-part-type="species" reg="Malaysiensis">Malaysiensis</tp:taxon-name-part></tp:taxon-name></italic> showed extensive growth at 37ºC, with discrete development at 40ºC. Besides to growing on medium supplemented with cyloheximide. We observed that temperature did not affect the fermentative capacity of <italic><tp:taxon-name><tp:taxon-name-part taxon-name-part-type="genus" reg="Blastobotrys">B.</tp:taxon-name-part><tp:taxon-name-part taxon-name-part-type="species" reg="malaysiensis">malaysiensis</tp:taxon-name-part></tp:taxon-name></italic>, as the results were the same regardless of the temperature (27 or 30ºC) (Table <xref ref-type="table" rid="T7637930">2</xref>).</p></sec></tp:treatment-sec><tp:treatment-sec><!--Section generated to contain objects referenced in tp:taxon-treatment.--><fig id="F7637925" position="float" orientation="portrait"><object-id xmlns:xlink="http://www.w3.org/1999/xlink" content-type="arpha" xlink:type="simple">6BC0CF62-3614-5F51-A80E-DFB10248BB3A</object-id><object-id xmlns:xlink="http://www.w3.org/1999/xlink" content-type="doi" xlink:type="simple">10.3897/BDJ.10.e80226.figure3</object-id><label>Figure 3.</label><caption><p>Morphology of <italic><tp:taxon-name><tp:taxon-name-part taxon-name-part-type="genus" reg="Blastobotrys">Blastobotrys</tp:taxon-name-part><tp:taxon-name-part taxon-name-part-type="species" reg="malaysiensis">malaysiensis</tp:taxon-name-part></tp:taxon-name></italic> (URM 8507/SXS 675). <bold>A</bold> Colony of <italic><tp:taxon-name><tp:taxon-name-part taxon-name-part-type="genus" reg="Blastobotrys">B.</tp:taxon-name-part><tp:taxon-name-part taxon-name-part-type="species" reg="malaysiensis">malaysiensis</tp:taxon-name-part></tp:taxon-name></italic>; <bold>B</bold> Yeast cells, with multilateral budding (arrows); <bold>C</bold> Blastoconidia stained with lactophenol blue; <bold>D</bold> Blastoconidia attached to hyphae from pedicels (arrows). A-B grown on PDA (Potato Dextrose Agar) after eight days of growth at 27ºC and C-D grown on MEA (Malt Extract Agar) at 27ºC for five days. Scale bars: 10 mm (A), 10 µm (B, C, D).</p></caption><graphic xmlns:xlink="http://www.w3.org/1999/xlink" xlink:href="bdj-10-e80226-g003.jpg" position="float" id="oo_630670.jpg" orientation="portrait" xlink:type="simple"><uri content-type="original_file" xlink:type="simple">https://binary.pensoft.net/fig/630670</uri></graphic></fig><table-wrap id="T7637930" position="float" orientation="portrait"><label>Table 2.</label><caption><p>Fermentative and assimilative characteristics of <italic><tp:taxon-name><tp:taxon-name-part taxon-name-part-type="genus" reg="Blastobotrys">Blastobotrys</tp:taxon-name-part><tp:taxon-name-part taxon-name-part-type="species" reg="malaysiensis">malaysiensis</tp:taxon-name-part></tp:taxon-name></italic> for five carbon sources. (+) Positive, (*) Poor result.</p></caption><table rules="all" border="1"><tbody><tr><td rowspan="1" colspan="1">
              <bold>Substrate</bold>
            </td><td rowspan="1" colspan="1">
              <bold>Assimilation</bold>
            </td><td rowspan="1" colspan="1">
              <bold>Fermentation</bold>
            </td></tr><tr><td rowspan="1" colspan="1">Glucose</td><td rowspan="1" colspan="1">+</td><td rowspan="1" colspan="1">*</td></tr><tr><td rowspan="1" colspan="1">Lactose</td><td rowspan="1" colspan="1">+</td><td rowspan="1" colspan="1">+</td></tr><tr><td rowspan="1" colspan="1">Maltose</td><td rowspan="1" colspan="1">+</td><td rowspan="1" colspan="1">+</td></tr><tr><td rowspan="1" colspan="1">Galactose</td><td rowspan="1" colspan="1">+</td><td rowspan="1" colspan="1">+</td></tr><tr><td rowspan="1" colspan="1">Xylose</td><td rowspan="1" colspan="1">+</td><td rowspan="1" colspan="1">*</td></tr></tbody></table></table-wrap></tp:treatment-sec><ref-list><ref id="B7637611"><element-citation xmlns:xlink="http://www.w3.org/1999/xlink" publication-type="article" xlink:type="simple"><person-group person-group-type="author"><name name-style="western"><surname>Kurtzman</surname><given-names>Cletus P.</given-names></name></person-group><year>2007</year><article-title><italic><tp:taxon-name><tp:taxon-name-part taxon-name-part-type="genus" reg="Blastobotrys">Blastobotrys</tp:taxon-name-part><tp:taxon-name-part taxon-name-part-type="species" reg="americana">americana</tp:taxon-name-part></tp:taxon-name></italic> sp. nov., <italic><tp:taxon-name><tp:taxon-name-part taxon-name-part-type="genus" reg="Blastobotrys">Blastobotrys</tp:taxon-name-part><tp:taxon-name-part taxon-name-part-type="species" reg="illinoisensis">illinoisensis</tp:taxon-name-part></tp:taxon-name></italic> sp. nov., <italic><tp:taxon-name><tp:taxon-name-part taxon-name-part-type="genus" reg="Blastobotrys">Blastobotrys</tp:taxon-name-part><tp:taxon-name-part taxon-name-part-type="species" reg="malaysiensis">malaysiensis</tp:taxon-name-part></tp:taxon-name></italic> sp. nov., <italic><tp:taxon-name><tp:taxon-name-part taxon-name-part-type="genus" reg="Blastobotrys">Blastobotrys</tp:taxon-name-part><tp:taxon-name-part taxon-name-part-type="species" reg="muscicola">muscicola</tp:taxon-name-part></tp:taxon-name></italic> sp. nov., <italic><tp:taxon-name><tp:taxon-name-part taxon-name-part-type="genus" reg="Blastobotrys">Blastobotrys</tp:taxon-name-part><tp:taxon-name-part taxon-name-part-type="species" reg="peoriensis">peoriensis</tp:taxon-name-part></tp:taxon-name></italic> sp. nov. and <italic><tp:taxon-name><tp:taxon-name-part taxon-name-part-type="genus" reg="Blastobotrys">Blastobotrys</tp:taxon-name-part><tp:taxon-name-part taxon-name-part-type="species" reg="raffinosifermentans">raffinosifermentans</tp:taxon-name-part></tp:taxon-name></italic> sp. nov., novel anamorphic yeast species</article-title><source>International Journal of Systematic and Evolutionary Microbiology</source><volume>57</volume><issue>5</issue><fpage>1154</fpage><lpage>1162</lpage><pub-id pub-id-type="doi">10.1099/ijs.0.64847-0</pub-id></element-citation></ref></ref-list></tp:taxon-treatment>
